# Supplementary material for: A new species of terrestrially-nesting fanged frog (Anura: Dicroglossidae) from Sulawesi Island, Indonesia
Source: PLoS One. 2023 Dec 20;18(12):e0292598. doi: 10.1371/journal.pone.0292598 (PMC10732399; doi:10.1371/journal.pone.0292598)
Supplement: S1 File — (XLSX) [file pone.0292598.s002.xlsx]

## Sheet: Specimen Accession Info
SPECIES	FIELD ID	MVZ CATALOG #
L. phyllofolia	JAM 11313	MVZ:Herp:294691
L. phyllofolia	JAM 11314	MVZ:Herp:294692
L. phyllofolia	JAM 11322	MVZ:Herp:294695
L. phyllofolia	JAM 11323	MVZ:Herp:294696
L. phyllofolia	JAM 11324	MVZ:Herp:294697
L. phyllofolia	JAM 11325	MVZ:Herp:294698
L. phyllofolia	JAM 11326	MVZ:Herp:294699
L. phyllofolia	JAM 11327	MVZ:Herp:294700
L. phyllofolia	JAM 11329	MVZ:Herp:294702
L. phyllofolia	JAM 11330	MVZ:Herp:294703
L. phyllofolia	JAM 11333	MVZ:Herp:294704
L. phyllofolia	JAM 11334	MVZ:Herp:294705
L. phyllofolia	JAM 11345	MVZ:Herp:294706
L. phyllofolia	JAM 11397	MVZ:Herp:294708
L. phyllofolia	JAM 11398	MVZ:Herp:294709
L. phyllofolia	JAM 11399	MVZ:Herp:294710
L. phyllofolia	JAM 11400	MVZ:Herp:294711
L. phyllofolia	JAM 11401	MVZ:Herp:294712
L. phyllofolia	JAM 11402	MVZ:Herp:294713
L. phyllofolia	JAM 11431	MVZ:Herp:294589
L. phyllofolia	JAM 11432	MVZ:Herp:294714
L. phyllofolia	JAM 11439	MVZ:Herp:294577
L. phyllofolia	JAM 11440	MVZ:Herp:294716
L. phyllofolia	JAM 11442	MVZ:Herp:294717
L. phyllofolia	JAM 14325	MVZ:Herp:295225
L. phyllofolia	JAM 14327	MVZ:Herp:295227
L. phyllofolia	JAM 14371	MVZ:Herp:295232
L. phyllofolia	JAM 14372	MVZ:Herp:295233
L. phyllofolia	JAM 14378	MVZ:Herp:295239
L. phyllofolia	JAM 14380	MVZ:Herp:295241
L. phyllofolia	JAM 14382	MVZ:Herp:295243
L. phyllofolia	JAM 14384	MVZ:Herp:295245
L. phyllofolia	JAM 14391	MVZ:Herp:295252
L. phyllofolia	JAM 14385	MVZ:Herp:295246
L. phyllofolia	JAM 14394	MZB:Amph:33560
L. phyllofolia	JAM 14395	MVZ:Herp:295256
L. arathooni	BSI 2928	MVZ:Herp:255285
L. arathooni	BSI 2931	MVZ:Herp:255288
L. arathooni	JAM 5459	MVZ:Herp:268258
L. arathooni	JAM 5460	MVZ:Herp:268259
L. arathooni	JAM 5454	MVZ:Herp:268253
L. arathooni	JAM 5456	MVZ:Herp:268255
L. arathooni	JAM 5457	MVZ:Herp:268256
L. arathooni	JAM 14914	MVZ:Herp:295488
L. arathooni	JAM 15046	MVZ:Herp:295489
L. arathooni	JAM 15101	MVZ:Herp:295490
L. arathooni	JAM 15103	MVZ:Herp:295491
L. arathooni	JAM 15135	MVZ:Herp:295492
L. arathooni	JAM 15173	MVZ:Herp:295493
L. arathooni	JAM 15177	MVZ:Herp:295494
L. arathooni	JAM 14946	MZB:Amph:33558
L. arathooni	JAM 15066	MZB:Amph:33559

## Sheet: LN_AR_morpho
SpecimenID	SPECIES	SVL	HL	HW	TL	IOD	ED	ID	END	FL	TD	THL	SL	HNDL	FAL	ETD	SNL	UAL	LAL	BW	OPR
11313	phyllofolia	30.13	10.23	11.65	15.12	2.78	3.97	2.65	2.55	14.28	2.09	14.88	3.82	8.21	5.62	0.68	1.32	5.84	13.34	9.38	0.97
11322	phyllofolia	26.88	9.69	10.73	14.71	2.75	3.39	2.35	2.31	14.08	2.09	14.2	3.66	7.83	5.23	0.59	1.22	6.13	13.91	9.86	1.13
11323	phyllofolia	21.53	6.24	8.7	12.55	1.96	3.13	2.05	1.97	12.07	1.94	12.13	2.12	6.13	4.51	0.62	0.89	4.75	10.54	7.14	0.85
11325	phyllofolia	27.79	10.46	10.47	15.55	3.01	3.69	2.61	2.81	15.03	2.01	14.77	3.97	8.61	6.05	1.01	1.12	5.75	13.56	9.89	0.88
11326	phyllofolia	24.41	9.4	9.1	13.38	2.84	3.07	2.49	2.1	13.13	2.04	13.54	3.11	7.03	5.22	1.14	1.11	5.03	12.19	8.11	1.15
11327	phyllofolia	27.11	10.07	10.83	15.35	2.5	3.5	2.2	2.66	14.66	2	14.44	3.65	7.85	5.41	1.11	1.23	5.41	12.72	8.38	1.12
11334	phyllofolia	23.63	8.86	8.84	14.25	2.54	3.54	2.53	2.21	12.7	2.27	12.61	2.95	6.74	4.62	0.74	0.86	5.57	11.73	6.96	0.75
11345	phyllofolia	29.07	8.51	10.77	15.47	2.55	4.02	2.8	2.77	14.25	2.02	14.69	3.67	8.4	5.43	1.1	1.22	6.19	13.63	10.04	0.81
11397	phyllofolia	28.03	9.96	9.97	14.47	2.82	3.46	2.47	2.58	13.82	2.29	13.84	3.93	7.31	5.13	1.01	1.2	5.53	13.44	8.71	1.02
11398	phyllofolia	28.54	9.24	10.94	14.47	2.88	3.88	2.51	2.86	14.9	2.32	13.79	3.54	7.67	5.63	1.34	1.06	5.79	13.12	8.82	1.11
11399	phyllofolia	28.1	10.35	10.64	14.49	3	3.25	2.87	2.83	13.07	1.81	13.7	3.63	7.8	5.44	1.25	1.15	5.82	13.32	8.8	1.2
11400	phyllofolia	26.17	8.02	9.93	15.13	2.92	3.49	2.29	1.99	13.77	1.82	14.59	2.85	7.72	5.62	0.88	0.86	6.05	13.21	9.29	0.9
11401	phyllofolia	27.56	9.36	10.26	15.61	2.77	3.39	2.29	2.3	14.86	1.92	14.91	3.74	8.17	4.93	1.26	1.04	5.59	13.48	10.39	0.9
11402	phyllofolia	23.19	7.56	8.73	13.15	1.91	3.24	2.13	1.94	12.54	1.64	12.22	3.28	6.46	4.38	0.84	1.01	4.86	11.06	7.02	0.7
11432	phyllofolia	25.35	8.74	10.03	14.49	2.51	3.44	2.3	2.3	13.63	2.25	14.59	2.95	7.38	5.52	1.29	0.85	5.57	12.94	8.93	1.02
11439	phyllofolia	22.42	7.85	8.93	12.7	2.01	3.04	2.08	1.98	12.25	1.34	12.06	2.42	6.24	4.41	1.04	1.07	4.69	11.33	8.06	0.77
11442	phyllofolia	23.96	9.82	9.58	13.5	2.27	3.23	2.67	2.44	13.35	1.9	12.97	3.3	6.46	4.51	0.74	1.16	5.04	11.24	9.41	0.81
14325	phyllofolia	28.97	9.32	10.76	14.66	2.63	3.21	2.61	2.69	13.72	2.51	13.57	3.2	6.65	5	0.93	0.72	5.23	12.36	9.04	0.7
14327	phyllofolia	26.92	9.83	10.75	14.9	2.88	3.23	2.32	2.45	14.05	1.78	14.11	3.2	7.14	5.52	0.9	0.96	5.3	12.07	8.81	1.06
14371	phyllofolia	27.87	8.61	10.73	14.84	2.74	3.15	2.16	2.12	14.56	2.6	14.44	3.53	7.29	5.73	0.8	0.72	5.42	13.05	8.59	0.91
14372	phyllofolia	28.38	9.37	10.86	16.25	2.79	4.25	2.75	2.53	16.41	2.24	15.49	3.45	8.48	5.99	1.37	0.85	6.8	13.16	10.81	0.97
14378	phyllofolia	29.19	10.14	10.69	15.66	3.12	3.9	2.89	2.96	15.17	2.82	15.54	3.42	7.95	5.87	1.13	0.95	5.6	13.47	10.73	1.1
14380	phyllofolia	28.81	9.9	10.57	16.16	2.75	3.3	2.45	2.8	16.26	2.27	15.38	3.24	8.26	5.52	0.89	0.84	5.59	14	8.98	0.92
14382	phyllofolia	29.61	9.1	10.71	14.42	2.56	3.47	2.85	2.26	14.87	2.31	14.05	2.93	7.95	5.06	1.41	0.95	5.78	12.83	10.36	1.01
14384	phyllofolia	28.74	8.89	10.09	16.21	2.6	3.1	2.88	2.18	15.64	1.99	15.51	3.46	8.11	6.23	1.12	0.8	6.24	12.75	9.13	0.92
14395	phyllofolia	29.42	10.6	12.54	16.38	3	3.94	2.66	2.68	16.17	2.53	16	4.15	8.81	6.28	1.54	0.99	6.01	14.41	11.11	1.32
15135	arathooni	32.72	10.53	12.86	17.49	3.29	3.21	3.27	2.59	17.72	2.13	17.21	3.94	9.75	5.98	1.4	1.4	6.5	15.75	11.32	1.16
15101	arathooni	33.67	12.02	13.01	15.87	3.15	4.12	3.27	2.34	16.2	2.57	16.73	4.4	8.58	5.56	1.22	1.17	6.36	14.51	9.65	0.98
15173	arathooni	29.47	9.91	11.55	14.9	2.92	3.12	2.85	2.35	15.87	2.28	17.07	3.6	9.36	6.21	1.35	1.22	7.07	14.53	8.77	1.2
15177	arathooni	35.63	11.33	14.38	17.13	3.62	3.92	3.16	2.89	16.95	2.78	17.6	3.56	9.59	6	1.83	1.37	6.39	16.08	10.38	1.18
15103	arathooni	30.07	11.46	11.95	16.44	3.09	3.06	3.23	2.25	15.26	2.3	16.29	3.09	7.84	5.76	1.21	1.07	6.03	14.33	9.75	1.2
14914	arathooni	29.23	10.46	12.21	15.83	2.44	3.19	3.05	2.49	14.66	2.39	14.81	4.08	7.98	5.62	1.57	0.97	5.9	13.7	11.27	1.31
15046	arathooni	30.08	11.31	11.96	16.5	3.01	2.75	3.04	2.63	15.99	2.28	16.14	3.56	8.39	5.5	1.6	1.3	6.33	14.53	9.8	1.49
5456	arathooni	38.53	12.85	16	22.45	3.72	2.84	4.01	3.18	21.41	2.87	21.71	3.84	10.86	7.91	1.71	1.41	7.08	17.27	12.47	1.3
5457	arathooni	39.12	14.09	17.54	24.08	3.91	4.08	3.44	3.02	23.06	2.6	23.02	4.97	11.79	8.57	1.81	1.59	8.11	18.45	16.12	1.98
5454	arathooni	37.61	14.06	16.16	23.3	3.82	4.61	3.65	3.17	22.89	2.85	22.34	5	10.9	8.23	1.45	1.56	7.65	17.94	13.87	1.38
5460	arathooni	36.29	12.88	15.85	22.94	3.46	4.24	3.93	2.86	22.15	2.67	21.84	4.66	11.48	7.05	1.68	1.65	7.47	17.46	15.53	1.59
5459	arathooni	38.73	10.55	16.6	23.57	3.41	5.07	4.44	3.5	22.12	2.38	22.31	5.43	10.61	7.81	1.56	1.73	7.5	17.84	15	1.7
2931	arathooni	44.3	14.51	16.68	24.35	4.58	5.22	4.52	3.5	21.39	2.78	24.44	5.33	11.07	9.15	2.1	1.9	8.72	19	18.88	2.08
2928	arathooni	37.82	14.5	16.92	23.59	3.98	4.52	3.79	3.55	22.37	2.61	22.79	4.86	11.72	8.04	1.57	1.61	8.21	18.21	15.4	1.7

## Sheet: Acoustics
specimen id	species	number of notes	peak frequency	call duration	pulse rate
14428	arathooni	7	2422.47	0.978	6.13497
NO ID	arathooni	6	2510.14	0.832	6.00962
14914	arathooni	2	2813.67	1.05	0.952381
14946	arathooni	3	2239.43	3.537	0.565451
14946	arathooni	3	2239.43	3.496	0.572082
14946	arathooni	2	1751.4	1.189	0.841043
14946	arathooni	2	2038.47	1.177	0.989907
15066	arathooni	3	2605.53	0.384	5.20833
15066	arathooni	3	2540.95	0.355	5.6338
15066	arathooni	3	2584	0.427	4.68384
14390-3	phyllofolia	53	2644.6	2.829	18.3811
14390-4	phyllofolia	53	1508.92	2.744	18.9504
14390-5	phyllofolia	45	2567.13	2.423	18.1593
14390-6	phyllofolia	41	2106.16	2.117	18.8947
14390-7	phyllofolia	19	2269.61	1.007	17.8749
14390-8	phyllofolia	43	2818.89	2.282	18.4049
14390-9	phyllofolia	54	2433.68	2.86	18.5315
14390-10	phyllofolia	11	1292	0.596	16.7785
14390-11	phyllofolia	38	2433.68	2.011	18.3988
14390-12	phyllofolia	25	2265.98	1.3	18.4615
14390-13	phyllofolia	50	2428.65	2.52	19.4444
14394	phyllofolia	15	1142.7	0.757	18.4941
14394	phyllofolia	14	1223.1	0.737	17.6391
14394	phyllofolia	11	2110.27	0.564	17.7305
14394	phyllofolia	19	1851.86	0.978	18.4049
14394	phyllofolia	25	1653.08	1.274	18.8383
